# Supplementary material for: Factors Involved in the Progression of Preclinical Atherosclerosis in People with Type 1 Diabetes
Source: J Clin Med. 2025 Aug 25;14(17):6004. doi: 10.3390/jcm14176004 (PMC12429634; doi:10.3390/jcm14176004)
Supplement: Supplementary file 1 [file jcm-14-06004-s001.zip]

Archive with 1 entries (1 files):
- jcm-3810378-supplementary.pdf
